# Supplementary material for: Evaluation of Antiproliferative Activity and Molecular Modeling Studies of Some Novel Benzimidazolone-Bridged Hybrid Compounds
Source: Pharmaceuticals (Basel). 2025 Dec 17;18(12):1899. doi: 10.3390/ph18121899 (PMC12735921; doi:10.3390/ph18121899)
Supplement: Supplementary file 1 [file pharmaceuticals-18-01899-s001.zip]

Archive with 1 entries (1 files):
- pharmaceuticals-4020762-supplementary.pdf
